# Supplementary material for: Therapeutic Potential of Tumor Metabolic Reprogramming in Triple-Negative Breast Cancer
Source: Int J Mol Sci. 2023 Apr 8;24(8):6945. doi: 10.3390/ijms24086945 (PMC10138520; doi:10.3390/ijms24086945)
Supplement: Supplementary file 1 [file ijms-24-06945-s001.zip]

Archive with 1 entries (1 files):
- ijms-2284426-supplementary.pdf
